# Supplementary material for: Spider venom-derived peptide induces hyperalgesia in Nav1.7 knockout mice by activating Nav1.9 channels
Source: Nat Commun. 2020 May 8;11:2293. doi: 10.1038/s41467-020-16210-y (PMC7210961; doi:10.1038/s41467-020-16210-y)
Supplement: Supplementary file 4 — Supplementary Data 1 [file 41467_2020_16210_MOESM4_ESM.xlsx]

## Sheet: Figure1
Supplementary Data 1. Exact P values
Fig.1c two-way ANOVA with Tukey's multiple comparisons test
Group	Mean Diff.	95.00% CI of diff.	Significant?	Summary	Adjusted P Value
Vehicle:fNav1.7 vs. 1 μM HpTx1:fNav1.7	-19.5	-35.58 to -3.42	Yes	*	0.0105
Vehicle:fNav1.7 vs. 10 μM HpTx1:fNav1.7	-34.33	-50.41 to -18.25	Yes	****	<0.0001
Vehicle:Nav1.7-KO vs. 10 μM HpTx1:Nav1.7-KO	-17.33	-33.41 to -1.254	Yes	*	0.0288
Fig.1d two-way ANOVA with Tukey's multiple comparisons test
Group	Mean Diff.	95.00% CI of diff.	Significant?	Summary	Adjusted P Value
Vehicle:fNav1.7 vs. 1 μM HpTx1:fNav1.7	0.75	0.03945 to 1.461	Yes	*	0.0339
Vehicle:fNav1.7 vs. 10 μM HpTx1:fNav1.7	1.211	0.5006 to 1.922	Yes	***	0.0002
Vehicle:fNav1.7 vs. 10 μM HpTx1:Nav1.7-KO	0.35	-0.3605 to 1.061	No	ns	0.666
Vehicle:fNav1.7 vs. Vehicle:Nav1.7-KO	-1.772	-2.483 to -1.062	Yes	****	<0.0001
Vehicle:Nav1.7-KO vs. 10 μM HpTx1:Nav1.7-KO	2.122	1.412 to 2.833	Yes	****	<0.0001
1 μM HpTx1:Nav1.7-KO vs. 10 μM HpTx1:Nav1.7-KO	1.996	1.25 to 2.741	Yes	****	<0.0001
Fig.1e two-way ANOVA with Tukey's multiple comparisons test
Group	Mean Diff.	95.00% CI of diff.	Significant?	Summary	Adjusted P Value
Vehicle:fNav1.7 vs. 1 μM HpTx1:fNav1.7	0.8972	0.284 to 1.51	Yes	**	0.0014
Vehicle:fNav1.7 vs. 10 μM HpTx1:fNav1.7	1.38	0.7668 to 1.993	Yes	****	<0.0001
Vehicle:Nav1.7-KO vs. 10 μM HpTx1:Nav1.7-KO	1.058	0.4446 to 1.671	Yes	***	0.0002
1 μM HpTx1:Nav1.7-KO vs. 10 μM HpTx1:Nav1.7-KO	0.8572	0.2141 to 1.5	Yes	**	0.0041
Fig.1g two-way ANOVA with Tukey's multiple comparisons test
Group	Mean Diff.	95.00% CI of diff.	Significant?	Summary	Adjusted P Value
Formalin:Contralateral vs. Formalin:Ipsilateral	-0.2919	-0.3468 to -0.2371	Yes	****	<0.0001
Fig.1h one-way ANOVA with Tukey's multiple comparisons test
Group	Mean Diff.	95.00% CI of diff.	Significant?	Summary	Adjusted P Value
Vehicle vs. Formalin	-52.99	-62.11 to -43.88	Yes	****	<0.0001
Vehicle vs. HpTx1	-2.275	-10.85 to 6.302	No	ns	0.7758
Formalin vs. HpTx1	50.72	42.59 to 58.85	Yes	****	<0.0001

## Sheet: Figure2
Supplementary Data 1. Exact P values
Fig.2a two-way repeated measures ANOVA followed by Bonferroni's multiple comparisons test
Group	Mean Diff.	95.00% CI of diff.	Significant?	Summary	Adjusted P Value
WT (Control vs 0.75 μM HpTx1)	2.033	1.021 to 3.046	Yes	****	<0.0001
fNav1.7 (Control vs 0.75 μM HpTx1)	1.909	0.2374 to 3.581	Yes	*	0.0224
Fig.2b two-way repeated measures ANOVA followed by Bonferroni's multiple comparisons test
Group	Mean Diff.	95.00% CI of diff.	Significant?	Summary	Adjusted P Value
WT (Control vs 0.75 μM HpTx1)	-9.333	-15.62 to -3.044	Yes	**	0.0026
fNav1.7 (Control vs 0.75 μM HpTx1)	-10	-19.55 to -0.4461	Yes	*	0.0386
Fig.2d two-way repeated measures ANOVA followed by Bonferroni's multiple comparisons test
Group	Mean Diff.	95.00% CI of diff.	Significant?	Summary	Adjusted P Value
0pA	0	-1.539 to 1.539	No	ns	>0.9999
20pA	0.4667	-1.072 to 2.005	No	ns	>0.9999
40pA	0.8	-0.7387 to 2.339	No	ns	>0.9999
60pA	1.333	-0.2054 to 2.872	No	ns	0.1383
80pA	1.8	0.2613 to 3.339	Yes	*	0.0119
100pA	2.333	0.7946 to 3.872	Yes	***	0.0004
120pA	2.067	0.528 to 3.605	Yes	**	0.0024
140pA	1.733	0.1946 to 3.272	Yes	*	0.0174
Fig.2g two-way repeated measures ANOVA followed by Bonferroni's multiple comparisons test
Group	Mean Diff.	95.00% CI of diff.	Significant?	Summary	Adjusted P Value
0pA	0.2632	-0.9213 to 1.448	No	ns	>0.9999
20pA	0.5789	-0.6055 to 1.763	No	ns	>0.9999
40pA	0.8947	-0.2897 to 2.079	No	ns	0.3011
60pA	1.368	0.184 to 2.553	Yes	*	0.0133
80pA	0.8947	-0.2897 to 2.079	No	ns	0.3011
100pA	1.632	0.4472 to 2.816	Yes	**	0.0016
120pA	1.579	0.3945 to 2.763	Yes	**	0.0025
140pA	2.263	1.079 to 3.448	Yes	****	<0.0001

## Sheet: Figure3
Supplementary Data 1. Exact P values
Fig.3e two-way repeated measures ANOVA followed by Bonferroni's multiple comparisons test
Group	Mean Diff.	95.00% CI of diff.	Significant?	Summary	Adjusted P Value
-100mV	0.9367	-120.3 to 122.2	No	ns	>0.9999
-90mV	-2.898	-124.1 to 118.3	No	ns	>0.9999
-80mV	-12.95	-134.2 to 108.3	No	ns	>0.9999
-70mV	-46.82	-168.1 to 74.42	No	ns	>0.9999
-60mV	-146.1	-267.3 to -24.82	Yes	*	0.011
-50mV	-234.5	-355.7 to -113.3	Yes	****	<0.0001
-40mV	-315.7	-436.9 to -194.4	Yes	****	<0.0001
Fig.3h two-way ANOVA with Bonferroni's multiple comparisons test
Group	Mean Diff.	95.00% CI of diff.	Significant?	Summary	Adjusted P Value
-60mV	-0.02049	-0.03876 to -0.002221	Yes	*	0.0186
-50mV	-0.02785	-0.04612 to -0.009583	Yes	***	0.0005
-40mV	-0.04971	-0.06798 to -0.03144	Yes	****	<0.0001
-30mV	-0.06089	-0.07916 to -0.04262	Yes	****	<0.0001
-20mV	-0.06551	-0.08459 to -0.04643	Yes	****	<0.0001
-10mV	-0.0622	-0.08128 to -0.04312	Yes	****	<0.0001
0mV	-0.05641	-0.07549 to -0.03733	Yes	****	<0.0001
10mV	-0.0447	-0.06673 to -0.02267	Yes	****	<0.0001
Fig.3i parametric unpaired two-tailed t-test
	V1/2	k
P value	0.0009	<0.0001
P value summary	***	****
Significantly different (P < 0.05)?	Yes	Yes
One- or two-tailed P value?	Two-tailed	Two-tailed
t, df	t=4.263 df=13	t=6.193 df=13

## Sheet: Figure4
Supplementary Data 1. Exact P values
Fig.4c two-way repeated measures ANOVA followed by Bonferroni's multiple comparisons test
Group	Mean Diff.	95.00% CI of diff.	Significant?	Summary	Adjusted P Value
0pA	-0.08	-1.707 to 1.547	No	ns	>0.9999
20pA	-0.2	-1.827 to 1.427	No	ns	>0.9999
40pA	-0.84	-2.467 to 0.7871	No	ns	>0.9999
60pA	-2.04	-3.667 to -0.4129	Yes	**	0.0053
80pA	-3.52	-5.147 to -1.893	Yes	****	<0.0001
100pA	-3.24	-4.867 to -1.613	Yes	****	<0.0001
120pA	-4.04	-5.667 to -2.413	Yes	****	<0.0001
140pA	-4.4	-6.027 to -2.773	Yes	****	<0.0001
Fig.4d two-way ANOVA with Tukey's multiple comparisons test
Group	Mean Diff.	95.00% CI of diff.	Significant?	Summary	Adjusted P Value
10 μM HpTx1:WT vs. Vehicle:WT	35	17.92 to 52.08	Yes	****	<0.0001
10 μM HpTx1:WT vs. 1 μM HpTx1:WT	19	1.924 to 36.08	Yes	*	0.0223
10 μM HpTx1:WT vs. Vehicle:Nav1.9-KO	34.67	17.59 to 51.74	Yes	****	<0.0001
10 μM HpTx1:WT vs. 1 μM HpTx1:Nav1.9-KO	34.83	17.76 to 51.91	Yes	****	<0.0001
10 μM HpTx1:Nav1.9-KO vs. 10 μM HpTx1:WT	-32.5	-49.58 to -15.42	Yes	****	<0.0001
Fig.4e two-way ANOVA with Tukey's multiple comparisons test
Group	Mean Diff.	95.00% CI of diff.	Significant?	Summary	Adjusted P Value
10 μM HpTx1:WT vs. Vehicle:WT	-1.306	-2.246 to -0.3649	Yes	**	0.0026
10 μM HpTx1:Nav1.9-KO vs. Vehicle:Nav1.9-KO	1.367	0.426 to 2.307	Yes	**	0.0015
Fig.4f two-way ANOVA with Tukey's multiple comparisons test
Group	Mean Diff.	95.00% CI of diff.	Significant?	Summary	Adjusted P Value
1 μM HpTx1:WT vs. Vehicle:WT	-1.493	-2.259 to -0.7269	Yes	****	<0.0001
10 μM HpTx1:WT vs. Vehicle:WT	-1.769	-2.535 to -1.003	Yes	****	<0.0001
10 μM HpTx1:Nav1.9-KO vs. Vehicle:Nav1.9-KO	1.589	0.823 to 2.355	Yes	****	<0.0001
10 μM HpTx1:Nav1.9-KO vs. 1 μM HpTx1:Nav1.9-KO	1.536	0.7696 to 2.301	Yes	****	<0.0001

## Sheet: Figure5
Supplementary Data 1. Exact P values
Fig.5a two-way repeated measures ANOVA followed by Bonferroni's multiple comparisons test
Group	Mean Diff.	95.00% CI of diff.	Significant?	Summary	Adjusted P Value
Nav1.8-KO (Control vs 0.75 μM HpTx1)	2.611	0.7984 to 4.424	Yes	**	0.0037
Nav1.7/Nav1.8-DKO (Control vs 0.75 μM HpTx1)	5.211	3.446 to 6.975	Yes	****	<0.0001
Fig.5b two-way repeated measures ANOVA followed by Bonferroni's multiple comparisons test
Group	Mean Diff.	95.00% CI of diff.	Significant?	Summary	Adjusted P Value
Nav1.8-KO (Control vs 0.75 μM HpTx1)	-1.111	-10.55 to 8.326	No	ns	>0.9999
Nav1.7/Nav1.8-DKO (Control vs 0.75 μM HpTx1)	-11.58	-20.76 to -2.393	Yes	*	0.0112
Fig.5e two-way repeated measures ANOVA followed by Bonferroni's multiple comparisons test
Group	Mean Diff.	95.00% CI of diff.	Significant?	Summary	Adjusted P Value
60pA	0.3684	0.119 to 0.6179	Yes	***	0.0006

## Sheet: Figure6
Supplementary Data 1. Exact P values
Fig.6c one-way ANOVA with Dunnett's multiple comparisons test
I95/Ipeak
Group	Mean Diff.	95.00% CI of diff.	Significant?	Summary	Adjusted P Value
WT vs. T1444L	0.2686	0.1733 to 0.3639	Yes	****	0.0001
WT vs. L1449I	0.1789	0.09131 to 0.2665	Yes	****	0.0001
WT vs. E1450L	0.2638	0.1762 to 0.3514	Yes	****	0.0001
WT vs. N1451K	0.1754	0.06841 to 0.2824	Yes	***	0.0005
I/Imax
Group	Mean Diff.	95.00% CI of diff.	Significant?	Summary	Adjusted P Value
WT vs. T1444L	0.5684	0.2326 to 0.9043	Yes	***	0.0003
WT vs. E1450L	0.6595	0.3513 to 0.9676	Yes	****	0.0001
WT vs. N1451K	0.4247	0.08884 to 0.7605	Yes	**	0.008

## Sheet: Supplementary Figure 2
Supplementary Data 1. Exact P values
Supplementary Fig. 2a (left) two-way repeated measures ANOVA followed by Bonferroni's multiple comparisons test
Group	Mean Diff.	95.00% CI of diff.	Significant?	Summary	Adjusted P Value
-100mV	-1.786	-26.85 to 23.27	No	ns	>0.9999
-90mV	-1.552	-26.61 to 23.51	No	ns	>0.9999
-80mV	-4.104	-29.16 to 20.96	No	ns	>0.9999
-70mV	-11.61	-36.67 to 13.45	No	ns	>0.9999
-60mV	-35.49	-60.55 to -10.43	Yes	**	0.0024
-50mV	-42.82	-67.88 to -17.76	Yes	***	0.0003
-40mV	-68.48	-93.54 to -43.41	Yes	****	<0.0001
Supplementary Fig. 2a (middle) two-way repeated measures ANOVA followed by Bonferroni's multiple comparisons test
Group	Mean Diff.	95.00% CI of diff.	Significant?	Summary	Adjusted P Value
-100mV	-1.339	-46.24 to 43.56	No	ns	>0.9999
-90mV	-3.249	-48.15 to 41.65	No	ns	>0.9999
-80mV	-6.983	-51.88 to 37.92	No	ns	>0.9999
-70mV	-25.95	-70.86 to 18.95	No	ns	0.812
-60mV	-77.65	-122.5 to -32.74	Yes	***	0.0001
-50mV	-86.44	-131.3 to -41.53	Yes	****	<0.0001
-40mV	-57.49	-102.4 to -12.59	Yes	**	0.0055

## Sheet: Supplementary Table1
Supplementary Data 1. Exact P values
	RMP
	ANOVA table	SS	DF	MS	F (DFn, DFd)	P value
	Treatment (between columns)	292	3	97.34	F (3, 72) = 2.168	P=0.0992
	Tukey's multiple comparisons test	Mean Diff.	95.00% CI of diff.	Significant?	Summary	Adjusted P Value
	fNav1.7 vs. Nav1.7-KO	1.607	-4.663 to 7.878	No	ns	0.9066
	fNav1.7 vs. Nav1.8-KO	-1.111	-7.855 to 5.633	No	ns	0.9725
	fNav1.7 vs. Nav1.7/Nav1.8-DKO	4.263	-2.413 to 10.94	No	ns	0.342
	Nav1.7-KO vs. Nav1.8-KO	-2.718	-8.042 to 2.605	No	ns	0.539
	Nav1.7-KO vs. Nav1.7/Nav1.8-DKO	2.656	-2.582 to 7.894	No	ns	0.5448
	Nav1.8-KO vs. Nav1.7/Nav1.8-DKO	5.374	-0.4218 to 11.17	No	ns	0.0789
	Amplitude
	ANOVA table	SS	DF	MS	F (DFn, DFd)	P value
	Treatment (between columns)	13362	3	4454	F (3, 75) = 45.28	P<0.0001
	Tukey's multiple comparisons test	Mean Diff.	95.00% CI of diff.	Significant?	Summary	Adjusted P Value
	fNav1.7 vs. Nav1.7-KO	9.194	0.4959 to 17.89	Yes	*	0.0342
	fNav1.7 vs. Nav1.8-KO	34	24.51 to 43.48	Yes	****	<0.0001
	fNav1.7 vs. Nav1.7/Nav1.8-DKO	28.99	19.61 to 38.37	Yes	****	<0.0001
	Nav1.7-KO vs. Nav1.8-KO	24.8	16.98 to 32.62	Yes	****	<0.0001
	Nav1.7-KO vs. Nav1.7/Nav1.8-DKO	19.8	12.11 to 27.49	Yes	****	<0.0001
	Nav1.8-KO vs. Nav1.7/Nav1.8-DKO	-5.001	-13.57 to 3.57	No	ns	0.4231
	Rheobase
	ANOVA table	SS	DF	MS	F (DFn, DFd)	P value
	Treatment (between columns)	4570	3	1523	F (3, 75) = 2.5	P=0.0660
	Tukey's multiple comparisons test	Mean Diff.	95.00% CI of diff.	Significant?	Summary	Adjusted P Value
	fNav1.7 vs. Nav1.7-KO	-7.507	-29.16 to 14.14	No	ns	0.799
	fNav1.7 vs. Nav1.8-KO	0.7692	-22.84 to 24.38	No	ns	0.9998
	fNav1.7 vs. Nav1.7/Nav1.8-DKO	-19.23	-42.58 to 4.117	No	ns	0.1428
	Nav1.7-KO vs. Nav1.8-KO	8.276	-11.19 to 27.74	No	ns	0.6801
	Nav1.7-KO vs. Nav1.7/Nav1.8-DKO	-11.72	-30.87 to 7.421	No	ns	0.3798
	Nav1.8-KO vs. Nav1.7/Nav1.8-DKO	-20	-41.34 to 1.335	No	ns	0.0742
