# Supplementary material for: Spider venom-derived peptide induces hyperalgesia in Nav1.7 knockout mice by activating Nav1.9 channels
Source: Nat Commun. 2020 May 8;11:2293. doi: 10.1038/s41467-020-16210-y (PMC7210961; doi:10.1038/s41467-020-16210-y)
Supplement: Supplementary file 6 — Source Data [file 41467_2020_16210_MOESM6_ESM.xlsx]

## Sheet: Figure 1a
	Fig.1a RP-HPLC
	0	-0.006
	0.00083	-0.006
	0.00167	-0.006
	0.0025	-0.006
	0.00333	-0.006
	0.00417	-0.006
	0.005	-0.006
	0.00583	-0.006
	0.00667	-0.006
	0.0075	-0.006
	0.00833	-0.006
	0.00917	-0.006
	0.01	-0.008
	0.01083	-0.006
	0.01167	-0.006
	0.0125	-0.0063
	0.01333	-0.0067
	0.01417	-0.007
	0.015	-0.0073
	0.01583	-0.0077
	0.01667	-0.008
	0.0175	-0.008
	0.01833	-0.008
	0.01917	-0.008
	0.02	-0.0083
	0.02083	-0.0087
	0.02167	-0.009
	0.0225	-0.0093
	0.02333	-0.0097
	0.02417	-0.0097
	0.025	-0.0097
	0.02583	-0.0097
	0.02667	-0.01
	0.0275	-0.01
	0.02833	-0.01
	0.02917	-0.01
	0.03	-0.0103
	0.03083	-0.0107
	0.03167	-0.011
	0.0325	-0.0117
	0.03333	-0.0123
	0.03417	-0.0137
	0.035	-0.0153
	0.03583	-0.018
	0.03667	-0.0227
	0.0375	-0.0293
	0.03833	-0.0393
	0.03917	-0.0523
	0.04	-0.0687
	0.04083	-0.0883
	0.04167	-0.1103
	0.0425	-0.134
	0.04333	-0.159
	0.04417	-0.1847
	0.045	-0.2107
	0.04583	-0.2367
	0.04667	-0.2627
	0.0475	-0.289
	0.04833	-0.3147
	0.04917	-0.34
	0.05	-0.365
	0.05083	-0.3893
	0.05167	-0.4127
	0.0525	-0.434
	0.05333	-0.4533
	0.05417	-0.4687
	0.055	-0.4787
	0.05583	-0.4837
	0.05667	-0.484
	0.0575	-0.484
	0.05833	-0.484
	0.05917	-0.484
	0.06	-0.481
	0.06083	-0.4747
	0.06167	-0.467
	0.0625	-0.4593
	0.06333	-0.452
	0.06417	-0.4447
	0.065	-0.4373
	0.06583	-0.43
	0.06667	-0.4233
	0.0675	-0.417
	0.06833	-0.411
	0.06917	-0.406
	0.07	-0.4017
	0.07083	-0.399
	0.07167	-0.3973
	0.0725	-0.3973
	0.07333	-0.3973
	0.07417	-0.3973
	0.075	-0.3973
	0.07583	-0.3983
	0.07667	-0.4003
	0.0775	-0.4037
	0.07833	-0.4073
	0.07917	-0.4113
	0.08	-0.4157
	0.08083	-0.4203
	0.08167	-0.4253
	0.0825	-0.4303
	0.08333	-0.4357
	0.08417	-0.441
	0.085	-0.4463
	0.08583	-0.4517
	0.08667	-0.457
	0.0875	-0.462
	0.08833	-0.4667
	0.08917	-0.4713
	0.09	-0.4757
	0.09083	-0.48
	0.09167	-0.4837
	0.0925	-0.4873
	0.09333	-0.4907
	0.09417	-0.4937
	0.095	-0.4963
	0.09583	-0.4987
	0.09667	-0.5007
	0.0975	-0.5023
	0.09833	-0.504
	0.09917	-0.5057
	0.1	-0.5073
	0.10083	-0.5093
	0.10167	-0.5117
	0.1025	-0.514
	0.10333	-0.5167
	0.10417	-0.5193
	0.105	-0.5223
	0.10583	-0.5253
	0.10667	-0.5287
	0.1075	-0.5323
	0.10833	-0.536
	0.10917	-0.5403
	0.11	-0.545
	0.11083	-0.5497
	0.11167	-0.5547
	0.1125	-0.56
	0.11333	-0.5657
	0.11417	-0.571
	0.115	-0.5763
	0.11583	-0.582
	0.11667	-0.5877
	0.1175	-0.5937
	0.11833	-0.5997
	0.11917	-0.6063
	0.12	-0.6133
	0.12083	-0.6207
	0.12167	-0.6283
	0.1225	-0.636
	0.12333	-0.6443
	0.12417	-0.6527
	0.125	-0.661
	0.12583	-0.6697
	0.12667	-0.6783
	0.1275	-0.687
	0.12833	-0.6957
	0.12917	-0.7043
	0.13	-0.7133
	0.13083	-0.722
	0.13167	-0.7307
	0.1325	-0.7397
	0.13333	-0.7483
	0.13417	-0.757
	0.135	-0.7653
	0.13583	-0.7737
	0.13667	-0.7823
	0.1375	-0.791
	0.13833	-0.8
	0.13917	-0.8093
	0.14	-0.8193
	0.14083	-0.83
	0.14167	-0.8407
	0.1425	-0.8517
	0.14333	-0.8627
	0.14417	-0.874
	0.145	-0.885
	0.14583	-0.896
	0.14667	-0.9073
	0.1475	-0.9183
	0.14833	-0.9297
	0.14917	-0.941
	0.15	-0.9527
	0.15083	-0.964
	0.15167	-0.9753
	0.1525	-0.9867
	0.15333	-0.9977
	0.15417	-1.0083
	0.155	-1.0183
	0.15583	-1.028
	0.15667	-1.0373
	0.1575	-1.0463
	0.15833	-1.0553
	0.15917	-1.0647
	0.16	-1.0747
	0.16083	-1.0853
	0.16167	-1.0967
	0.1625	-1.1087
	0.16333	-1.121
	0.16417	-1.1333
	0.165	-1.1457
	0.16583	-1.158
	0.16667	-1.1723
	0.1675	-1.1867
	0.16833	-1.201
	0.16917	-1.2157
	0.17	-1.2303
	0.17083	-1.245
	0.17167	-1.257
	0.1725	-1.269
	0.17333	-1.2807
	0.17417	-1.2917
	0.175	-1.3023
	0.17583	-1.3123
	0.17667	-1.322
	0.1775	-1.3313
	0.17833	-1.3407
	0.17917	-1.3503
	0.18	-1.3603
	0.18083	-1.3713
	0.18167	-1.381
	0.1825	-1.3913
	0.18333	-1.4023
	0.18417	-1.4137
	0.185	-1.4253
	0.18583	-1.4367
	0.18667	-1.4503
	0.1875	-1.464
	0.18833	-1.4773
	0.18917	-1.4907
	0.19	-1.5037
	0.19083	-1.517
	0.19167	-1.53
	0.1925	-1.5427
	0.19333	-1.555
	0.19417	-1.567
	0.195	-1.5783
	0.19583	-1.589
	0.19667	-1.5987
	0.1975	-1.6077
	0.19833	-1.616
	0.19917	-1.6237
	0.2	-1.6313
	0.20083	-1.6387
	0.20167	-1.647
	0.2025	-1.656
	0.20333	-1.666
	0.20417	-1.677
	0.205	-1.6887
	0.20583	-1.701
	0.20667	-1.7133
	0.2075	-1.7257
	0.20833	-1.738
	0.20917	-1.75
	0.21	-1.762
	0.21083	-1.7737
	0.21167	-1.7853
	0.2125	-1.7967
	0.21333	-1.8077
	0.21417	-1.8183
	0.215	-1.8283
	0.21583	-1.838
	0.21667	-1.8467
	0.2175	-1.8547
	0.21833	-1.8617
	0.21917	-1.8673
	0.22	-1.8723
	0.22083	-1.8767
	0.22167	-1.881
	0.2225	-1.8857
	0.22333	-1.891
	0.22417	-1.8977
	0.225	-1.9057
	0.22583	-1.9147
	0.22667	-1.9243
	0.2275	-1.9343
	0.22833	-1.9447
	0.22917	-1.955
	0.23	-1.9647
	0.23083	-1.9743
	0.23167	-1.9837
	0.2325	-1.993
	0.23333	-2.002
	0.23417	-2.0107
	0.235	-2.0193
	0.23583	-2.0273
	0.23667	-2.0347
	0.2375	-2.041
	0.23833	-2.0467
	0.23917	-2.051
	0.24	-2.054
	0.24083	-2.056
	0.24167	-2.0573
	0.2425	-2.0583
	0.24333	-2.0593
	0.24417	-2.0613
	0.245	-2.0647
	0.24583	-2.0693
	0.24667	-2.0753
	0.2475	-2.0823
	0.24833	-2.09
	0.24917	-2.0977
	0.25	-2.105
	0.25083	-2.1123
	0.25167	-2.1193
	0.2525	-2.126
	0.25333	-2.1327
	0.25417	-2.1393
	0.255	-2.1457
	0.25583	-2.1517
	0.25667	-2.1573
	0.2575	-2.1623
	0.25833	-2.1657
	0.25917	-2.1677
	0.26	-2.1683
	0.26083	-2.1683
	0.26167	-2.1683
	0.2625	-2.1687
	0.26333	-2.1693
	0.26417	-2.17
	0.265	-2.1703
	0.26583	-2.1703
	0.26667	-2.1707
	0.2675	-2.172
	0.26833	-2.1753
	0.26917	-2.18
	0.27	-2.1857
	0.27083	-2.1917
	0.27167	-2.1973
	0.2725	-2.203
	0.27333	-2.208
	0.27417	-2.2127
	0.275	-2.2177
	0.27583	-2.2223
	0.27667	-2.227
	0.2775	-2.231
	0.27833	-2.234
	0.27917	-2.2357
	0.28	-2.2357
	0.28083	-2.2357
	0.28167	-2.2357
	0.2825	-2.2357
	0.28333	-2.234
	0.28417	-2.231
	0.285	-2.228
	0.28583	-2.226
	0.28667	-2.2257
	0.2875	-2.2257
	0.28833	-2.2257
	0.28917	-2.2257
	0.29	-2.2267
	0.29083	-2.2293
	0.29167	-2.233
	0.2925	-2.237
	0.29333	-2.2407
	0.29417	-2.244
	0.295	-2.247
	0.29583	-2.25
	0.29667	-2.253
	0.2975	-2.2557
	0.29833	-2.2583
	0.29917	-2.26
	0.3	-2.2607
	0.30083	-2.2607
	0.30167	-2.2607
	0.3025	-2.2607
	0.30333	-2.2597
	0.30417	-2.2573
	0.305	-2.2537
	0.30583	-2.249
	0.30667	-2.2453
	0.3075	-2.243
	0.30833	-2.2423
	0.30917	-2.2423
	0.31	-2.2423
	0.31083	-2.2423
	0.31167	-2.243
	0.3125	-2.2453
	0.31333	-2.2487
	0.31417	-2.2517
	0.315	-2.2543
	0.31583	-2.2567
	0.31667	-2.2587
	0.3175	-2.2603
	0.31833	-2.2617
	0.31917	-2.2627
	0.32	-2.2627
	0.32083	-2.2627
	0.32167	-2.2627
	0.3225	-2.2627
	0.32333	-2.2617
	0.32417	-2.2593
	0.325	-2.2553
	0.32583	-2.2503
	0.32667	-2.2443
	0.3275	-2.2393
	0.32833	-2.2357
	0.32917	-2.2343
	0.33	-2.2343
	0.33083	-2.2343
	0.33167	-2.2343
	0.3325	-2.2353
	0.33333	-2.238
	0.33417	-2.2423
	0.335	-2.247
	0.33583	-2.2517
	0.33667	-2.2557
	0.3375	-2.2593
	0.33833	-2.2627
	0.33917	-2.266
	0.34	-2.269
	0.34083	-2.2717
	0.34167	-2.2733
	0.3425	-2.2733
	0.34333	-2.2733
	0.34417	-2.2733
	0.345	-2.2733
	0.34583	-2.272
	0.34667	-2.2687
	0.3475	-2.2637
	0.34833	-2.2577
	0.34917	-2.253
	0.35	-2.25
	0.35083	-2.2487
	0.35167	-2.2487
	0.3525	-2.2487
	0.35333	-2.2487
	0.35417	-2.2493
	0.355	-2.252
	0.35583	-2.256
	0.35667	-2.2597
	0.3575	-2.2633
	0.35833	-2.2667
	0.35917	-2.27
	0.36	-2.273
	0.36083	-2.2757
	0.36167	-2.2783
	0.3625	-2.2803
	0.36333	-2.2813
	0.36417	-2.2813
	0.365	-2.2813
	0.36583	-2.2813
	0.36667	-2.2807
	0.3675	-2.2787
	0.36833	-2.2753
	0.36917	-2.2713
	0.37	-2.268
	0.37083	-2.2663
	0.37167	-2.2663
	0.3725	-2.2663
	0.37333	-2.2663
	0.37417	-2.2667
	0.375	-2.269
	0.37583	-2.273
	0.37667	-2.2783
	0.3775	-2.2837
	0.37833	-2.2887
	0.37917	-2.2937
	0.38	-2.2983
	0.38083	-2.303
	0.38167	-2.3073
	0.3825	-2.3117
	0.38333	-2.3157
	0.38417	-2.3187
	0.385	-2.3203
	0.38583	-2.3203
	0.38667	-2.3203
	0.3875	-2.3203
	0.38833	-2.3203
	0.38917	-2.3187
	0.39	-2.316
	0.39083	-2.314
	0.39167	-2.313
	0.3925	-2.313
	0.39333	-2.313
	0.39417	-2.313
	0.395	-2.314
	0.39583	-2.317
	0.39667	-2.322
	0.3975	-2.3283
	0.39833	-2.3347
	0.39917	-2.341
	0.4	-2.347
	0.40083	-2.353
	0.40167	-2.359
	0.4025	-2.3647
	0.40333	-2.3703
	0.40417	-2.3757
	0.405	-2.3807
	0.40583	-2.3847
	0.40667	-2.387
	0.4075	-2.388
	0.40833	-2.388
	0.40917	-2.388
	0.41	-2.388
	0.41083	-2.3873
	0.41167	-2.387
	0.4125	-2.3873
	0.41333	-2.3873
	0.41417	-2.3873
	0.415	-2.3873
	0.41583	-2.389
	0.41667	-2.3923
	0.4175	-2.3997
	0.41833	-2.4087
	0.41917	-2.418
	0.42	-2.427
	0.42083	-2.4357
	0.42167	-2.4443
	0.4225	-2.4507
	0.42333	-2.457
	0.42417	-2.4627
	0.425	-2.4683
	0.42583	-2.473
	0.42667	-2.476
	0.4275	-2.4773
	0.42833	-2.4777
	0.42917	-2.4777
	0.43	-2.4777
	0.43083	-2.4777
	0.43167	-2.4777
	0.4325	-2.4773
	0.43333	-2.4773
	0.43417	-2.4773
	0.435	-2.4773
	0.43583	-2.4783
	0.43667	-2.4813
	0.4375	-2.4863
	0.43833	-2.4927
	0.43917	-2.5
	0.44	-2.5077
	0.44083	-2.5153
	0.44167	-2.523
	0.4425	-2.533
	0.44333	-2.5427
	0.44417	-2.552
	0.445	-2.5613
	0.44583	-2.57
	0.44667	-2.578
	0.4475	-2.5823
	0.44833	-2.5857
	0.44917	-2.588
	0.45	-2.5887
	0.45083	-2.5887
	0.45167	-2.5887
	0.4525	-2.5887
	0.45333	-2.5897
	0.45417	-2.59
	0.455	-2.5903
	0.45583	-2.5907
	0.45667	-2.5917
	0.4575	-2.594
	0.45833	-2.598
	0.45917	-2.6037
	0.46	-2.6117
	0.46083	-2.62
	0.46167	-2.6287
	0.4625	-2.6373
	0.46333	-2.646
	0.46417	-2.6547
	0.465	-2.663
	0.46583	-2.6717
	0.46667	-2.6803
	0.4675	-2.689
	0.46833	-2.697
	0.46917	-2.7047
	0.47	-2.712
	0.47083	-2.718
	0.47167	-2.7227
	0.4725	-2.726
	0.47333	-2.7283
	0.47417	-2.73
	0.475	-2.7307
	0.47583	-2.731
	0.47667	-2.732
	0.4775	-2.7343
	0.47833	-2.7383
	0.47917	-2.7437
	0.48	-2.7507
	0.48083	-2.759
	0.48167	-2.768
	0.4825	-2.777
	0.48333	-2.7857
	0.48417	-2.794
	0.485	-2.802
	0.48583	-2.81
	0.48667	-2.8177
	0.4875	-2.8253
	0.48833	-2.8327
	0.48917	-2.8397
	0.49	-2.846
	0.49083	-2.8517
	0.49167	-2.8563
	0.4925	-2.859
	0.49333	-2.8603
	0.49417	-2.8603
	0.495	-2.861
	0.49583	-2.862
	0.49667	-2.863
	0.4975	-2.8643
	0.49833	-2.865
	0.49917	-2.8657
	0.5	-2.8677
	0.50083	-2.8713
	0.50167	-2.8767
	0.5025	-2.8837
	0.50333	-2.891
	0.50417	-2.898
	0.505	-2.905
	0.50583	-2.9117
	0.50667	-2.918
	0.5075	-2.9243
	0.50833	-2.9303
	0.50917	-2.9363
	0.51	-2.9417
	0.51083	-2.9467
	0.51167	-2.9507
	0.5125	-2.953
	0.51333	-2.954
	0.51417	-2.954
	0.515	-2.954
	0.51583	-2.954
	0.51667	-2.9533
	0.5175	-2.952
	0.51833	-2.951
	0.51917	-2.951
	0.52	-2.951
	0.52083	-2.951
	0.52167	-2.951
	0.5225	-2.953
	0.52333	-2.9567
	0.52417	-2.9617
	0.525	-2.9677
	0.52583	-2.9733
	0.52667	-2.979
	0.5275	-2.984
	0.52833	-2.9887
	0.52917	-2.9933
	0.53	-2.9977
	0.53083	-3.002
	0.53167	-3.0057
	0.5325	-3.0083
	0.53333	-3.0097
	0.53417	-3.0097
	0.535	-3.0097
	0.53583	-3.0097
	0.53667	-3.0093
	0.5375	-3.007
	0.53833	-3.003
	0.53917	-2.9983
	0.54	-2.9947
	0.54083	-2.9923
	0.54167	-2.9917
	0.5425	-2.9917
	0.54333	-2.9917
	0.54417	-2.9917
	0.545	-2.9927
	0.54583	-2.9953
	0.54667	-2.9987
	0.5475	-3.0017
	0.54833	-3.0043
	0.54917	-3.007
	0.55	-3.0097
	0.55083	-3.012
	0.55167	-3.014
	0.5525	-3.0153
	0.55333	-3.0157
	0.55417	-3.0157
	0.555	-3.0157
	0.55583	-3.0157
	0.55667	-3.0143
	0.5575	-3.0117
	0.55833	-3.0073
	0.55917	-3.0017
	0.56	-2.9953
	0.56083	-2.989
	0.56167	-2.984
	0.5625	-2.9807
	0.56333	-2.9787
	0.56417	-2.9783
	0.565	-2.9783
	0.56583	-2.9783
	0.56667	-2.9783
	0.5675	-2.979
	0.56833	-2.9803
	0.56917	-2.9813
	0.57	-2.9817
	0.57083	-2.9817
	0.57167	-2.9817
	0.5725	-2.9817
	0.57333	-2.9817
	0.57417	-2.981
	0.575	-2.9797
	0.57583	-2.9777
	0.57667	-2.975
	0.5775	-2.971
	0.57833	-2.9657
	0.57917	-2.959
	0.58	-2.9513
	0.58083	-2.9427
	0.58167	-2.9337
	0.5825	-2.925
	0.58333	-2.9177
	0.58417	-2.9117
	0.585	-2.9073
	0.58583	-2.9047
	0.58667	-2.903
	0.5875	-2.902
	0.58833	-2.901
	0.58917	-2.9
	0.59	-2.8987
	0.59083	-2.897
	0.59167	-2.895
	0.5925	-2.893
	0.59333	-2.891
	0.59417	-2.889
	0.595	-2.8867
	0.59583	-2.8837
	0.59667	-2.88
	0.5975	-2.8757
	0.59833	-2.87
	0.59917	-2.863
	0.6	-2.8547
	0.60083	-2.8453
	0.60167	-2.8347
	0.6025	-2.8233
	0.60333	-2.8123
	0.60417	-2.802
	0.605	-2.793
	0.60583	-2.7853
	0.60667	-2.7797
	0.6075	-2.775
	0.60833	-2.771
	0.60917	-2.767
	0.61	-2.763
	0.61083	-2.7587
	0.61167	-2.754
	0.6125	-2.749
	0.61333	-2.744
	0.61417	-2.739
	0.615	-2.7337
	0.61583	-2.728
	0.61667	-2.722
	0.6175	-2.7157
	0.61833	-2.7083
	0.61917	-2.7
	0.62	-2.6907
	0.62083	-2.6803
	0.62167	-2.6683
	0.6225	-2.6553
	0.62333	-2.6413
	0.62417	-2.6273
	0.625	-2.6137
	0.62583	-2.601
	0.62667	-2.59
	0.6275	-2.5807
	0.62833	-2.573
	0.62917	-2.566
	0.63	-2.5597
	0.63083	-2.5533
	0.63167	-2.5467
	0.6325	-2.5397
	0.63333	-2.5323
	0.63417	-2.525
	0.635	-2.5173
	0.63583	-2.5097
	0.63667	-2.5017
	0.6375	-2.4933
	0.63833	-2.4843
	0.63917	-2.475
	0.64	-2.4647
	0.64083	-2.4533
	0.64167	-2.441
	0.6425	-2.427
	0.64333	-2.412
	0.64417	-2.3957
	0.645	-2.379
	0.64583	-2.3623
	0.64667	-2.3463
	0.6475	-2.332
	0.64833	-2.3193
	0.64917	-2.3083
	0.65	-2.2983
	0.65083	-2.2893
	0.65167	-2.2807
	0.6525	-2.2717
	0.65333	-2.2623
	0.65417	-2.2523
	0.655	-2.2423
	0.65583	-2.232
	0.65667	-2.2213
	0.6575	-2.2107
	0.65833	-2.1997
	0.65917	-2.1887
	0.66	-2.177
	0.66083	-2.1647
	0.66167	-2.1517
	0.6625	-2.1377
	0.66333	-2.1223
	0.66417	-2.106
	0.665	-2.0887
	0.66583	-2.0703
	0.66667	-2.052
	0.6675	-2.034
	0.66833	-2.0173
	0.66917	-2.002
	0.67	-1.9883
	0.67083	-1.9763
	0.67167	-1.9653
	0.6725	-1.955
	0.67333	-1.9447
	0.67417	-1.934
	0.675	-1.923
	0.67583	-1.912
	0.67667	-1.9007
	0.6775	-1.889
	0.67833	-1.8773
	0.67917	-1.8653
	0.68	-1.8533
	0.68083	-1.8407
	0.68167	-1.8277
	0.6825	-1.8137
	0.68333	-1.7987
	0.68417	-1.783
	0.685	-1.7657
	0.68583	-1.7473
	0.68667	-1.728
	0.6875	-1.7087
	0.68833	-1.6897
	0.68917	-1.6713
	0.69	-1.6547
	0.69083	-1.6397
	0.69167	-1.6263
	0.6925	-1.6143
	0.69333	-1.603
	0.69417	-1.592
	0.695	-1.581
	0.69583	-1.5693
	0.69667	-1.5573
	0.6975	-1.545
	0.69833	-1.5327
	0.69917	-1.52
	0.7	-1.5073
	0.70083	-1.4947
	0.70167	-1.4817
	0.7025	-1.468
	0.70333	-1.4537
	0.70417	-1.4387
	0.705	-1.4227
	0.70583	-1.4053
	0.70667	-1.3867
	0.7075	-1.367
	0.70833	-1.3467
	0.70917	-1.3267
	0.71	-1.307
	0.71083	-1.2887
	0.71167	-1.2723
	0.7125	-1.2577
	0.71333	-1.2447
	0.71417	-1.2323
	0.715	-1.2207
	0.71583	-1.2093
	0.71667	-1.1977
	0.7175	-1.1857
	0.71833	-1.1733
	0.71917	-1.161
	0.72	-1.1483
	0.72083	-1.1357
	0.72167	-1.1227
	0.7225	-1.11
	0.72333	-1.097
	0.72417	-1.0833
	0.725	-1.0693
	0.72583	-1.0543
	0.72667	-1.0387
	0.7275	-1.0217
	0.72833	-1.0037
	0.72917	-0.985
	0.73	-0.9663
	0.73083	-0.9483
	0.73167	-0.9313
	0.7325	-0.916
	0.73333	-0.9023
	0.73417	-0.8907
	0.735	-0.88
	0.73583	-0.87
	0.73667	-0.8603
	0.7375	-0.8507
	0.73833	-0.8407
	0.73917	-0.8303
	0.74	-0.82
	0.74083	-0.8097
	0.74167	-0.799
	0.7425	-0.788
	0.74333	-0.777
	0.74417	-0.7657
	0.745	-0.7537
	0.74583	-0.741
	0.74667	-0.7277
	0.7475	-0.7133
	0.74833	-0.698
	0.74917	-0.6813
	0.75	-0.664
	0.75083	-0.646
	0.75167	-0.6283
	0.7525	-0.6117
	0.75333	-0.5963
	0.75417	-0.583
	0.755	-0.5713
	0.75583	-0.5613
	0.75667	-0.552
	0.7575	-0.5433
	0.75833	-0.5347
	0.75917	-0.5257
	0.76	-0.5167
	0.76083	-0.5073
	0.76167	-0.4983
	0.7625	-0.489
	0.76333	-0.48
	0.76417	-0.471
	0.765	-0.4617
	0.76583	-0.452
	0.76667	-0.4417
	0.7675	-0.431
	0.76833	-0.419
	0.76917	-0.406
	0.77	-0.392
	0.77083	-0.3773
	0.77167	-0.362
	0.7725	-0.3467
	0.77333	-0.3323
	0.77417	-0.3193
	0.775	-0.308
	0.77583	-0.2983
	0.77667	-0.2903
	0.7775	-0.2833
	0.77833	-0.2773
	0.77917	-0.2717
	0.78	-0.2657
	0.78083	-0.2597
	0.78167	-0.2537
	0.7825	-0.2477
	0.78333	-0.2413
	0.78417	-0.235
	0.785	-0.2287
	0.78583	-0.2223
	0.78667	-0.2157
	0.7875	-0.2083
	0.78833	-0.2003
	0.78917	-0.1917
	0.79	-0.182
	0.79083	-0.1713
	0.79167	-0.1597
	0.7925	-0.1473
	0.79333	-0.135
	0.79417	-0.123
	0.795	-0.1123
	0.79583	-0.103
	0.79667	-0.0957
	0.7975	-0.0903
	0.79833	-0.086
	0.79917	-0.0827
	0.8	-0.0797
	0.80083	-0.077
	0.80167	-0.0743
	0.8025	-0.0713
	0.80333	-0.0687
	0.80417	-0.066
	0.805	-0.0633
	0.80583	-0.0607
	0.80667	-0.0577
	0.8075	-0.0547
	0.80833	-0.051
	0.80917	-0.0467
	0.81	-0.0417
	0.81083	-0.0357
	0.81167	-0.0287
	0.8125	-0.0207
	0.81333	-0.012
	0.81417	-0.003
	0.815	0.0057
	0.81583	0.0137
	0.81667	0.0197
	0.8175	0.0237
	0.81833	0.0257
	0.81917	0.0257
	0.82	0.0257
	0.82083	0.0257
	0.82167	0.0257
	0.8225	0.0247
	0.82333	0.0227
	0.82417	0.0213
	0.825	0.0203
	0.82583	0.0203
	0.82667	0.0203
	0.8275	0.0203
	0.82833	0.0203
	0.82917	0.0217
	0.83	0.023
	0.83083	0.0247
	0.83167	0.026
	0.8325	0.0303
	0.83333	0.035
	0.83417	0.0387
	0.835	0.0417
	0.83583	0.0437
	0.83667	0.045
	0.8375	0.045
	0.83833	0.045
	0.83917	0.045
	0.84	0.0423
	0.84083	0.038
	0.84167	0.0333
	0.8425	0.0287
	0.84333	0.0243
	0.84417	0.02
	0.845	0.0157
	0.84583	0.0113
	0.84667	0.0073
	0.8475	0.004
	0.84833	0.0013
	0.84917	-0.0013
	0.85	-0.0033
	0.85083	-0.005
	0.85167	-0.0057
	0.8525	-0.0057
	0.85333	-0.0057
	0.85417	-0.0057
	0.855	-0.0057
	0.85583	-0.006
	0.85667	-0.0067
	0.8575	-0.007
	0.85833	-0.0073
	0.85917	-0.0073
	0.86	-0.0087
	0.86083	-0.0117
	0.86167	-0.017
	0.8625	-0.0247
	0.86333	-0.0333
	0.86417	-0.0423
	0.865	-0.0513
	0.86583	-0.0603
	0.86667	-0.069
	0.8675	-0.0777
	0.86833	-0.0863
	0.86917	-0.095
	0.87	-0.1033
	0.87083	-0.1117
	0.87167	-0.1197
	0.8725	-0.127
	0.87333	-0.1337
	0.87417	-0.1393
	0.875	-0.144
	0.87583	-0.1473
	0.87667	-0.1497
	0.8775	-0.151
	0.87833	-0.1523
	0.87917	-0.1543
	0.88	-0.1573
	0.88083	-0.162
	0.88167	-0.1687
	0.8825	-0.177
	0.88333	-0.1867
	0.88417	-0.197
	0.885	-0.2077
	0.88583	-0.2183
	0.88667	-0.2287
	0.8875	-0.2393
	0.88833	-0.2497
	0.88917	-0.26
	0.89	-0.2703
	0.89083	-0.2807
	0.89167	-0.2907
	0.8925	-0.3
	0.89333	-0.309
	0.89417	-0.3173
	0.895	-0.325
	0.89583	-0.3313
	0.89667	-0.3367
	0.8975	-0.341
	0.89833	-0.3443
	0.89917	-0.3473
	0.9	-0.3503
	0.90083	-0.3543
	0.90167	-0.36
	0.9025	-0.3673
	0.90333	-0.3763
	0.90417	-0.387
	0.905	-0.3987
	0.90583	-0.411
	0.90667	-0.423
	0.9075	-0.435
	0.90833	-0.4473
	0.90917	-0.4593
	0.91	-0.4713
	0.91083	-0.483
	0.91167	-0.495
	0.9125	-0.5067
	0.91333	-0.5177
	0.91417	-0.528
	0.915	-0.5377
	0.91583	-0.5467
	0.91667	-0.5543
	0.9175	-0.5607
	0.91833	-0.5657
	0.91917	-0.5697
	0.92	-0.573
	0.92083	-0.576
	0.92167	-0.5797
	0.9225	-0.5843
	0.92333	-0.5907
	0.92417	-0.599
	0.925	-0.6087
	0.92583	-0.6197
	0.92667	-0.6313
	0.9275	-0.6437
	0.92833	-0.656
	0.92917	-0.668
	0.93	-0.68
	0.93083	-0.692
	0.93167	-0.704
	0.9325	-0.7157
	0.93333	-0.727
	0.93417	-0.738
	0.935	-0.7487
	0.93583	-0.7587
	0.93667	-0.768
	0.9375	-0.7767
	0.93833	-0.7843
	0.93917	-0.7907
	0.94	-0.7953
	0.94083	-0.799
	0.94167	-0.802
	0.9425	-0.805
	0.94333	-0.8087
	0.94417	-0.8137
	0.945	-0.8207
	0.94583	-0.8293
	0.94667	-0.8393
	0.9475	-0.85
	0.94833	-0.861
	0.94917	-0.8723
	0.95	-0.8833
	0.95083	-0.8943
	0.95167	-0.905
	0.9525	-0.9157
	0.95333	-0.9263
	0.95417	-0.9367
	0.955	-0.947
	0.95583	-0.9567
	0.95667	-0.966
	0.9575	-0.9747
	0.95833	-0.9827
	0.95917	-0.9897
	0.96	-0.995
	0.96083	-0.9993
	0.96167	-1.0023
	0.9625	-1.0047
	0.96333	-1.0067
	0.96417	-1.009
	0.965	-1.013
	0.96583	-1.0183
	0.96667	-1.0253
	0.9675	-1.0337
	0.96833	-1.043
	0.96917	-1.053
	0.97	-1.0627
	0.97083	-1.0723
	0.97167	-1.0817
	0.9725	-1.0907
	0.97333	-1.0997
	0.97417	-1.1083
	0.975	-1.117
	0.97583	-1.125
	0.97667	-1.1327
	0.9775	-1.14
	0.97833	-1.1463
	0.97917	-1.152
	0.98	-1.156
	0.98083	-1.159
	0.98167	-1.161
	0.9825	-1.1623
	0.98333	-1.1633
	0.98417	-1.164
	0.985	-1.1647
	0.98583	-1.166
	0.98667	-1.1683
	0.9875	-1.1717
	0.98833	-1.1763
	0.98917	-1.1823
	0.99	-1.1893
	0.99083	-1.1967
	0.99167	-1.2033
	0.9925	-1.2097
	0.99333	-1.2157
	0.99417	-1.2217
	0.995	-1.227
	0.99583	-1.2323
	0.99667	-1.2377
	0.9975	-1.2427
	0.99833	-1.246
	0.99917	-1.2473
	1	-1.2473
	1.00083	-1.2473
	1.00167	-1.2473
	1.0025	-1.247
	1.00333	-1.2453
	1.00417	-1.244
	1.005	-1.2427
	1.00583	-1.2427
	1.00667	-1.2427
	1.0075	-1.2427
	1.00833	-1.2427
	1.00917	-1.2443
	1.01	-1.2473
	1.01083	-1.251
	1.01167	-1.254
	1.0125	-1.2567
	1.01333	-1.259
	1.01417	-1.2607
	1.015	-1.262
	1.01583	-1.2633
	1.01667	-1.2643
	1.0175	-1.2647
	1.01833	-1.2647
	1.01917	-1.2647
	1.02	-1.2647
	1.02083	-1.2643
	1.02167	-1.263
	1.0225	-1.2607
	1.02333	-1.2567
	1.02417	-1.2513
	1.025	-1.2447
	1.02583	-1.237
	1.02667	-1.229
	1.0275	-1.2213
	1.02833	-1.2147
	1.02917	-1.209
	1.03	-1.205
	1.03083	-1.2023
	1.03167	-1.201
	1.0325	-1.2
	1.03333	-1.199
	1.03417	-1.198
	1.035	-1.1967
	1.03583	-1.195
	1.03667	-1.1927
	1.0375	-1.1903
	1.03833	-1.188
	1.03917	-1.1853
	1.04	-1.182
	1.04083	-1.1783
	1.04167	-1.174
	1.0425	-1.1687
	1.04333	-1.1623
	1.04417	-1.1547
	1.045	-1.1457
	1.04583	-1.1353
	1.04667	-1.124
	1.0475	-1.112
	1.04833	-1.1
	1.04917	-1.0887
	1.05	-1.0787
	1.05083	-1.07
	1.05167	-1.063
	1.0525	-1.057
	1.05333	-1.0517
	1.05417	-1.0463
	1.055	-1.041
	1.05583	-1.0353
	1.05667	-1.0293
	1.0575	-1.023
	1.05833	-1.0163
	1.05917	-1.01
	1.06	-1.0033
	1.06083	-0.996
	1.06167	-0.9883
	1.0625	-0.9803
	1.06333	-0.9713
	1.06417	-0.9613
	1.065	-0.95
	1.06583	-0.9377
	1.06667	-0.924
	1.0675	-0.9093
	1.06833	-0.894
	1.06917	-0.8783
	1.07	-0.8633
	1.07083	-0.8493
	1.07167	-0.8367
	1.0725	-0.8253
	1.07333	-0.8153
	1.07417	-0.806
	1.075	-0.797
	1.07583	-0.7883
	1.07667	-0.7793
	1.0775	-0.77
	1.07833	-0.7603
	1.07917	-0.7507
	1.08	-0.741
	1.08083	-0.7307
	1.08167	-0.72
	1.0825	-0.709
	1.08333	-0.6977
	1.08417	-0.6857
	1.085	-0.673
	1.08583	-0.6593
	1.08667	-0.6447
	1.0875	-0.6287
	1.08833	-0.6117
	1.08917	-0.5937
	1.09	-0.575
	1.09083	-0.557
	1.09167	-0.5397
	1.0925	-0.524
	1.09333	-0.5093
	1.09417	-0.4967
	1.095	-0.4853
	1.09583	-0.4743
	1.09667	-0.4657
	1.0975	-0.4587
	1.09833	-0.4537
	1.09917	-0.4407
	1.1	-0.4273
	1.10083	-0.414
	1.10167	-0.3987
	1.1025	-0.381
	1.10333	-0.3613
	1.10417	-0.3483
	1.105	-0.335
	1.10583	-0.3207
	1.10667	-0.3053
	1.1075	-0.289
	1.10833	-0.2713
	1.10917	-0.253
	1.11	-0.2337
	1.11083	-0.2147
	1.11167	-0.196
	1.1125	-0.1787
	1.11333	-0.1627
	1.11417	-0.1483
	1.115	-0.1373
	1.11583	-0.127
	1.11667	-0.1173
	1.1175	-0.108
	1.11833	-0.0987
	1.11917	-0.089
	1.12	-0.0773
	1.12083	-0.0657
	1.12167	-0.054
	1.1225	-0.0423
	1.12333	-0.0307
	1.12417	-0.019
	1.125	-0.0073
	1.12583	0.0043
	1.12667	0.0163
	1.1275	0.029
	1.12833	0.0423
	1.12917	0.0567
	1.13	0.0717
	1.13083	0.0877
	1.13167	0.1043
	1.1325	0.121
	1.13333	0.137
	1.13417	0.1517
	1.135	0.1653
	1.13583	0.177
	1.13667	0.187
	1.1375	0.1957
	1.13833	0.2037
	1.13917	0.2113
	1.14	0.219
	1.14083	0.227
	1.14167	0.2353
	1.1425	0.244
	1.14333	0.2527
	1.14417	0.2617
	1.145	0.2703
	1.14583	0.2793
	1.14667	0.2883
	1.1475	0.298
	1.14833	0.3083
	1.14917	0.3193
	1.15	0.3313
	1.15083	0.3443
	1.15167	0.3583
	1.1525	0.373
	1.15333	0.388
	1.15417	0.4027
	1.155	0.4163
	1.15583	0.4283
	1.15667	0.4387
	1.1575	0.447
	1.15833	0.454
	1.15917	0.4597
	1.16	0.465
	1.16083	0.47
	1.16167	0.475
	1.1625	0.4803
	1.16333	0.4853
	1.16417	0.4907
	1.165	0.4957
	1.16583	0.501
	1.16667	0.506
	1.1675	0.511
	1.16833	0.5163
	1.16917	0.5217
	1.17	0.5277
	1.17083	0.5343
	1.17167	0.542
	1.1725	0.5507
	1.17333	0.5603
	1.17417	0.5707
	1.175	0.5807
	1.17583	0.59
	1.17667	0.5977
	1.1775	0.603
	1.17833	0.6063
	1.17917	0.608
	1.18	0.6083
	1.18083	0.6083
	1.18167	0.6083
	1.1825	0.6083
	1.18333	0.6077
	1.18417	0.607
	1.185	0.6063
	1.18583	0.6057
	1.18667	0.6047
	1.1875	0.604
	1.18833	0.6037
	1.18917	0.6037
	1.19	0.6037
	1.19083	0.6037
	1.19167	0.6037
	1.1925	0.6047
	1.19333	0.6067
	1.19417	0.61
	1.195	0.6143
	1.19583	0.6173
	1.19667	0.619
	1.1975	0.619
	1.19833	0.619
	1.19917	0.619
	1.2	0.619
	1.20083	0.6167
	1.20167	0.6123
	1.2025	0.6057
	1.20333	0.599
	1.20417	0.5923
	1.205	0.5853
	1.20583	0.5783
	1.20667	0.5713
	1.2075	0.5643
	1.20833	0.557
	1.20917	0.5497
	1.21	0.5423
	1.21083	0.5353
	1.21167	0.5287
	1.2125	0.5227
	1.21333	0.5173
	1.21417	0.5127
	1.215	0.5093
	1.21583	0.5067
	1.21667	0.5043
	1.2175	0.5017
	1.21833	0.4983
	1.21917	0.4937
	1.22	0.4867
	1.22083	0.4777
	1.22167	0.467
	1.2225	0.455
	1.22333	0.442
	1.22417	0.4283
	1.225	0.4147
	1.22583	0.401
	1.22667	0.387
	1.2275	0.373
	1.22833	0.359
	1.22917	0.345
	1.23	0.331
	1.23083	0.317
	1.23167	0.303
	1.2325	0.2893
	1.23333	0.2763
	1.23417	0.264
	1.235	0.2523
	1.23583	0.242
	1.23667	0.2327
	1.2375	0.224
	1.23833	0.2153
	1.23917	0.2063
	1.24	0.1963
	1.24083	0.1843
	1.24167	0.1703
	1.2425	0.154
	1.24333	0.136
	1.24417	0.1167
	1.245	0.0967
	1.24583	0.0763
	1.24667	0.0557
	1.2475	0.0357
	1.24833	0.0153
	1.24917	-0.005
	1.25	-0.0257
	1.25083	-0.0463
	1.25167	-0.0667
	1.2525	-0.0873
	1.25333	-0.1077
	1.25417	-0.1277
	1.255	-0.147
	1.25583	-0.1657
	1.25667	-0.1837
	1.2575	-0.2007
	1.25833	-0.2167
	1.25917	-0.2323
	1.26	-0.248
	1.26083	-0.2647
	1.26167	-0.2827
	1.2625	-0.3027
	1.26333	-0.3247
	1.26417	-0.3487
	1.265	-0.3743
	1.26583	-0.4007
	1.26667	-0.4277
	1.2675	-0.4547
	1.26833	-0.482
	1.26917	-0.5093
	1.27	-0.5367
	1.27083	-0.5643
	1.27167	-0.5917
	1.2725	-0.6193
	1.27333	-0.6467
	1.27417	-0.6733
	1.275	-0.6997
	1.27583	-0.725
	1.27667	-0.7497
	1.2775	-0.773
	1.27833	-0.7953
	1.27917	-0.8167
	1.28	-0.837
	1.28083	-0.8573
	1.28167	-0.878
	1.2825	-0.9
	1.28333	-0.9233
	1.28417	-0.949
	1.285	-0.9763
	1.28583	-1.0053
	1.28667	-1.0353
	1.2875	-1.0657
	1.28833	-1.0963
	1.28917	-1.127
	1.29	-1.1577
	1.29083	-1.1883
	1.29167	-1.2193
	1.2925	-1.2503
	1.29333	-1.2813
	1.29417	-1.312
	1.295	-1.3427
	1.29583	-1.3727
	1.29667	-1.4017
	1.2975	-1.43
	1.29833	-1.4573
	1.29917	-1.4833
	1.3	-1.508
	1.30083	-1.5317
	1.30167	-1.5547
	1.3025	-1.5777
	1.30333	-1.6013
	1.30417	-1.6267
	1.305	-1.6537
	1.30583	-1.6823
	1.30667	-1.713
	1.3075	-1.7447
	1.30833	-1.777
	1.30917	-1.8093
	1.31	-1.8413
	1.31083	-1.8733
	1.31167	-1.905
	1.3125	-1.9367
	1.31333	-1.9783
	1.31417	-2.0147
	1.315	-2.046
	1.31583	-2.077
	1.31667	-2.1073
	1.3175	-2.137
	1.31833	-2.1557
	1.31917	-2.1783
	1.32	-2.2047
	1.32083	-2.2293
	1.32167	-2.253
	1.3225	-2.2757
	1.32333	-2.2977
	1.32417	-2.32
	1.325	-2.3437
	1.32583	-2.369
	1.32667	-2.396
	1.3275	-2.4247
	1.32833	-2.455
	1.32917	-2.4863
	1.33	-2.5177
	1.33083	-2.549
	1.33167	-2.5803
	1.3325	-2.6113
	1.33333	-2.6423
	1.33417	-2.673
	1.335	-2.7037
	1.33583	-2.7343
	1.33667	-2.7643
	1.3375	-2.794
	1.33833	-2.8227
	1.33917	-2.8507
	1.34	-2.8777
	1.34083	-2.9033
	1.34167	-2.9277
	1.3425	-2.9503
	1.34333	-2.9717
	1.34417	-2.992
	1.345	-3.0123
	1.34583	-3.033
	1.34667	-3.0547
	1.3475	-3.078
	1.34833	-3.103
	1.34917	-3.1293
	1.35	-3.1563
	1.35083	-3.184
	1.35167	-3.2117
	1.3525	-3.2393
	1.35333	-3.2667
	1.35417	-3.2937
	1.355	-3.3207
	1.35583	-3.3473
	1.35667	-3.3737
	1.3575	-3.3993
	1.35833	-3.4247
	1.35917	-3.4497
	1.36	-3.4733
	1.36083	-3.496
	1.36167	-3.5177
	1.3625	-3.538
	1.36333	-3.5567
	1.36417	-3.5737
	1.365	-3.59
	1.36583	-3.6057
	1.36667	-3.6217
	1.3675	-3.6387
	1.36833	-3.657
	1.36917	-3.6767
	1.37	-3.6977
	1.37083	-3.7197
	1.37167	-3.742
	1.3725	-3.7643
	1.37333	-3.7863
	1.37417	-3.808
	1.375	-3.8293
	1.37583	-3.8503
	1.37667	-3.871
	1.3775	-3.891
	1.37833	-3.911
	1.37917	-3.9307
	1.38	-3.9493
	1.38083	-3.9673
	1.38167	-3.9843
	1.3825	-4.0003
	1.38333	-4.015
	1.38417	-4.028
	1.385	-4.0397
	1.38583	-4.05
	1.38667	-4.0597
	1.3875	-4.0693
	1.38833	-4.079
	1.38917	-4.09
	1.39	-4.1023
	1.39083	-4.116
	1.39167	-4.1307
	1.3925	-4.1457
	1.39333	-4.161
	1.39417	-4.176
	1.395	-4.1907
	1.39583	-4.2047
	1.39667	-4.2183
	1.3975	-4.2317
	1.39833	-4.2443
	1.39917	-4.2567
	1.4	-4.2683
	1.40083	-4.2793
	1.40167	-4.2893
	1.4025	-4.2983
	1.40333	-4.3067
	1.40417	-4.3133
	1.405	-4.3183
	1.40583	-4.322
	1.40667	-4.3243
	1.4075	-4.3257
	1.40833	-4.3263
	1.40917	-4.327
	1.41	-4.3287
	1.41083	-4.3313
	1.41167	-4.3353
	1.4125	-4.3403
	1.41333	-4.346
	1.41417	-4.3523
	1.415	-4.3583
	1.41583	-4.364
	1.41667	-4.369
	1.4175	-4.3733
	1.41833	-4.3773
	1.41917	-4.3807
	1.42	-4.3833
	1.42083	-4.385
	1.42167	-4.3853
	1.4225	-4.3853
	1.42333	-4.3853
	1.42417	-4.3853
	1.425	-4.3843
	1.42583	-4.3813
	1.42667	-4.3767
	1.4275	-4.3703
	1.42833	-4.3627
	1.42917	-4.3543
	1.43	-4.346
	1.43083	-4.3383
	1.43167	-4.3313
	1.4325	-4.3257
	1.43333	-4.321
	1.43417	-4.3173
	1.435	-4.314
	1.43583	-4.3103
	1.43667	-4.3063
	1.4375	-4.3017
	1.43833	-4.2967
	1.43917	-4.2907
	1.44	-4.2843
	1.44083	-4.2777
	1.44167	-4.2703
	1.4425	-4.2627
	1.44333	-4.2543
	1.44417	-4.2453
	1.445	-4.235
	1.44583	-4.2237
	1.44667	-4.2113
	1.4475	-4.1973
	1.44833	-4.1817
	1.44917	-4.165
	1.45	-4.1477
	1.45083	-4.1297
	1.45167	-4.112
	1.4525	-4.0953
	1.45333	-4.08
	1.45417	-4.0657
	1.455	-4.0523
	1.45583	-4.0397
	1.45667	-4.027
	1.4575	-4.014
	1.45833	-4.0003
	1.45917	-3.986
	1.46	-3.971
	1.46083	-3.9557
	1.46167	-3.94
	1.4625	-3.9237
	1.46333	-3.907
	1.46417	-3.89
	1.465	-3.8723
	1.46583	-3.8537
	1.46667	-3.834
	1.4675	-3.8133
	1.46833	-3.7913
	1.46917	-3.7677
	1.47	-3.743
	1.47083	-3.7173
	1.47167	-3.6913
	1.4725	-3.6653
	1.47333	-3.64
	1.47417	-3.616
	1.475	-3.5933
	1.47583	-3.572
	1.47667	-3.551
	1.4775	-3.5307
	1.47833	-3.51
	1.47917	-3.489
	1.48	-3.4673
	1.48083	-3.445
	1.48167	-3.4223
	1.4825	-3.399
	1.48333	-3.3757
	1.48417	-3.352
	1.485	-3.3277
	1.48583	-3.303
	1.48667	-3.2777
	1.4875	-3.2517
	1.48833	-3.2247
	1.48917	-3.1963
	1.49	-3.1667
	1.49083	-3.1357
	1.49167	-3.104
	1.4925	-3.0713
	1.49333	-3.0387
	1.49417	-3.0067
	1.495	-2.9757
	1.49583	-2.9463
	1.49667	-2.918
	1.4975	-2.891
	1.49833	-2.8643
	1.49917	-2.838
	1.5	-2.8117
	1.50083	-2.7847
	1.50167	-2.757
	1.5025	-2.729
	1.50333	-2.701
	1.50417	-2.6723
	1.505	-2.6433
	1.50583	-2.614
	1.50667	-2.5843
	1.5075	-2.554
	1.50833	-2.523
	1.50917	-2.4913
	1.51	-2.4587
	1.51083	-2.4247
	1.51167	-2.39
	1.5125	-2.3543
	1.51333	-2.3177
	1.51417	-2.2807
	1.515	-2.244
	1.51583	-2.2087
	1.51667	-2.1743
	1.5175	-2.1413
	1.51833	-2.1097
	1.51917	-2.079
	1.52	-2.049
	1.52083	-2.0187
	1.52167	-1.988
	1.5225	-1.9573
	1.52333	-1.9263
	1.52417	-1.8953
	1.525	-1.8643
	1.52583	-1.8337
	1.52667	-1.803
	1.5275	-1.7723
	1.52833	-1.7417
	1.52917	-1.7103
	1.53	-1.6783
	1.53083	-1.6457
	1.53167	-1.6123
	1.5325	-1.5777
	1.53333	-1.542
	1.53417	-1.506
	1.535	-1.47
	1.53583	-1.434
	1.53667	-1.399
	1.5375	-1.3657
	1.53833	-1.334
	1.53917	-1.3037
	1.54	-1.274
	1.54083	-1.2453
	1.54167	-1.2167
	1.5425	-1.1877
	1.54333	-1.158
	1.54417	-1.128
	1.545	-1.0983
	1.54583	-1.0683
	1.54667	-1.0383
	1.5475	-1.008
	1.54833	-0.978
	1.54917	-0.9477
	1.55	-0.9167
	1.55083	-0.8853
	1.55167	-0.8537
	1.5525	-0.8213
	1.55333	-0.7883
	1.55417	-0.7547
	1.555	-0.7203
	1.55583	-0.6853
	1.55667	-0.6503
	1.5575	-0.6163
	1.55833	-0.5837
	1.55917	-0.5527
	1.56	-0.5237
	1.56083	-0.4963
	1.56167	-0.4703
	1.5625	-0.445
	1.56333	-0.4197
	1.56417	-0.3947
	1.565	-0.3697
	1.56583	-0.3447
	1.56667	-0.3197
	1.5675	-0.295
	1.56833	-0.2703
	1.56917	-0.2457
	1.57	-0.2207
	1.57083	-0.196
	1.57167	-0.171
	1.5725	-0.1457
	1.57333	-0.1203
	1.57417	-0.0943
	1.575	-0.068
	1.57583	-0.0407
	1.57667	-0.013
	1.5775	0.0147
	1.57833	0.0417
	1.57917	0.0677
	1.58	0.092
	1.58083	0.114
	1.58167	0.1343
	1.5825	0.153
	1.58333	0.171
	1.58417	0.188
	1.585	0.205
	1.58583	0.222
	1.58667	0.2387
	1.5875	0.2553
	1.58833	0.2717
	1.58917	0.2933
	1.59	0.3147
	1.59083	0.336
	1.59167	0.3577
	1.5925	0.3793
	1.59333	0.4017
	1.59417	0.4193
	1.595	0.4377
	1.59583	0.4563
	1.59667	0.475
	1.5975	0.491
	1.59833	0.5037
	1.59917	0.5157
	1.6	0.5263
	1.60083	0.5357
	1.60167	0.5433
	1.6025	0.552
	1.60333	0.5617
	1.60417	0.57
	1.605	0.5773
	1.60583	0.584
	1.60667	0.5903
	1.6075	0.5967
	1.60833	0.6027
	1.60917	0.6083
	1.61	0.6137
	1.61083	0.6187
	1.61167	0.6237
	1.6125	0.6283
	1.61333	0.633
	1.61417	0.6373
	1.615	0.642
	1.61583	0.647
	1.61667	0.6523
	1.6175	0.6583
	1.61833	0.665
	1.61917	0.672
	1.62	0.6777
	1.62083	0.6817
	1.62167	0.6833
	1.6225	0.6833
	1.62333	0.6833
	1.62417	0.6833
	1.625	0.6827
	1.62583	0.6797
	1.62667	0.6747
	1.6275	0.6687
	1.62833	0.6623
	1.62917	0.6557
	1.63	0.649
	1.63083	0.642
	1.63167	0.6347
	1.6325	0.627
	1.63333	0.619
	1.63417	0.611
	1.635	0.6027
	1.63583	0.5947
	1.63667	0.5867
	1.6375	0.5797
	1.63833	0.573
	1.63917	0.567
	1.64	0.5617
	1.64083	0.556
	1.64167	0.55
	1.6425	0.5427
	1.64333	0.5337
	1.64417	0.5223
	1.645	0.5083
	1.64583	0.4927
	1.64667	0.4753
	1.6475	0.4567
	1.64833	0.4377
	1.64917	0.4183
	1.65	0.399
	1.65083	0.379
	1.65167	0.359
	1.6525	0.3387
	1.65333	0.318
	1.65417	0.297
	1.655	0.276
	1.65583	0.255
	1.65667	0.234
	1.6575	0.2133
	1.65833	0.193
	1.65917	0.1733
	1.66	0.154
	1.66083	0.1357
	1.66167	0.1177
	1.6625	0.0993
	1.66333	0.08
	1.66417	0.059
	1.665	0.036
[truncated: 89,171 more rows]

## Sheet: Figure 1c
	Nocifensive behavior (s)
		fNav1.7 mice (n=6)					Nav1.7-KO mice (n=6)
		Vehicle	1 μM HpTx1	10 μM HpTx1			Vehicle	1 μM HpTx1	10 μM HpTx1
		1	50	24			1	4	16
		6	13	52			3	6	15
		2	25	50			4	2	9
		11	14	27			3	6	30
		13	27	55			2	7	14
		2	23	33			2	5	35
	Mean	5.833	25.33	40.17		Mean	2.5	5	19.83
	Std. Deviation	5.115	13.4	13.73		Std. Deviation	1.049	1.789	10.23
	Std. Error of Mean	2.088	5.469	5.606		Std. Error of Mean	0.4282	0.7303	4.175
					Vehicle	1	6	2	11	13	2
					1 μM HpTx1	50	13	25	14	27	23
					10 μM HpTx1	24	52	50	27	55	33
					1	3	4	3	2	2
					4	6	2	6	7	5
					16	15	9	30	14	35

## Sheet: Figure 1d
		fNav1.7 mice Mech.threshold (g)
		Vehicle (n=6)						1 μM HpTx1 (n=6)						10 μM HpTx1 (n=6)
	mouse	Repeat1	Repeat2	Repeat3	Mean		mouse	Repeat1	Repeat2	Repeat3	Mean		mouse	Repeat1	Repeat2	Repeat3	Mean
	1	5.5	4.7	5.5	5.23333		1	3.7	4.2	5.2	4.36667		1	4.1	4.2	2.9	3.73333
	2	4.6	4.4	5.5	4.83333		2	3.9	3.7	4.4	4		2	3.2	4.9	3.9	4
	3	4.9	5.3	5.1	5.1		3	4.1	3.7	5	4.26667		3	4.4	2.4	3.3	3.36667
	4	5.1	5.5	4.5	5.03333		4	4.2	3.9	5.1	4.4		4	2.7	3.1	4.7	3.5
	5	4.7	4.7	4.6	4.66667		5	5.2	5.7	4.2	5.03333		5	3.7	3.7	5.4	4.26667
	6	5.2	5.3	4.8	5.1		6	3.9	3.3	3	3.4		6	3.8	4.2	3.5	3.83333
		Nav1.7-KO mice Mech.threshold (g)
		Vehicle (n=6)						1 μM HpTx1 (n=5)						10 μM HpTx1 (n=6)
	mouse	Repeat1	Repeat2	Repeat3	Mean		mouse	Repeat1	Repeat2	Repeat3	Mean		mouse	Repeat1	Repeat2	Repeat3	Mean
	1	7.1	7.6	8.4	7.7		1	7.4	5.9	7.1	6.8		1	5.6	4.7	4.9	5.06667
	2	7.6	6.1	5.6	6.43333		2	7.5	6.9	5.3	6.56667		2	6.6	3.3	5.5	5.13333
	3	7.9	7.2	5.6	6.9		3	7.2	6.2	7.1	6.83333		3	3.8	5.1	4.2	4.36667
	4	8	5	6.9	6.63333		4	5	7.3	5.8	6.03333		4	3.5	4.9	4.5	4.3
	5	6.5	6.6	6.3	6.46667		5	6.9	6.4	7.6	6.96667		5	4.5	3.1	5.1	4.23333
	6	6.5	5.2	7.7	6.46667								6	3.6	5.2	5.5	4.76667

## Sheet: Figure 1e
	fNav1.7 mice WD latency (s)
	Vehicle (n=6)						1 μM HpTx1 (n=6)						10 μM HpTx1 (n=6)
mouse	Repeat1	Repeat2	Repeat3	Mean		mouse	Repeat1	Repeat2	Repeat3	Mean		mouse	Repeat1	Repeat2	Repeat3	Mean
1	5.32	5.3	5.08	5.23333		1	4.52	4.15	6.32	4.99667		1	3.45	3.58	3.92	3.65
2	5.48	5.79	4.49	5.25333		2	4.21	5.4	3.39	4.33333		2	5.05	4.87	4.86	4.92667
3	5.19	5.76	5.34	5.43		3	4.42	3.48	5.49	4.46333		3	3.97	5.14	3.3	4.13667
4	4.29	5.9	5.62	5.27		4	3.94	4.48	4.98	4.46667		4	3.79	4.31	4.2	4.1
5	6.13	4.68	5.34	5.38333		5	5.14	3.53	4.5	4.39		5	3.29	3.26	3.64	3.39667
6	5.21	6.66	6.46	6.11		6	4.35	4.58	5.01	4.64667		6	4.54	4.59	3.44	4.19
	Nav1.7-KO mice WD latency (s)
	Vehicle (n=6)						1 μM HpTx1 (n=5)						10 μM HpTx1 (n=6)
mouse	Repeat1	Repeat2	Repeat3	Mean		mouse	Repeat1	Repeat2	Repeat3	Mean		mouse	Repeat1	Repeat2	Repeat3	Mean
1	5.29	5.59	5.48	5.45333		1	5.62	7.13	4.71	5.82		1	5.62	4.11	5.19	4.97333
2	6.02	5.75	4.74	5.50333		2	5.38	4.2	6.59	5.39		2	4.3	4.8	4.88	4.66
3	5.65	5.55	5.75	5.65		3	5.84	6.01	4.46	5.43667		3	4.04	5.01	4.81	4.62
4	6.52	5.6	5.59	5.90333		4	4.92	4.61	4.8	4.77667		4	4.27	3.96	5.41	4.54667
5	4.88	5.48	5.52	5.29333		5	4.54	6.34	5.9	5.59333		5	4.28	4.05	4.08	4.13667
6	6.55	6.45	4.46	5.82								6	4.59	4.42	4.01	4.34

## Sheet: Figure 1g
		Contralateral (n=3)
	mouse	1	2	3
	Vehicle	0.03	0.0222222	0.03
	Formalin	0.02	0.025	0.04
	HpTx1	0.03	0.05	0.05
		Ipsilateral (n=3)
	mouse	1	2	3
	Vehicle	0.04	0.04	0.04
	Formalin	0.366667	0.276471	0.317647
	HpTx1	0.05	0.06	0.07

## Sheet: Figure 1h
mouse	Vehicle	Formalin	HpTx1
1	100	160.112	107.853
2	90.3614	159.551	102.618
3	108.377	163.298	107.527
4	105.882	149.746	109.392
5	103.774	148.333	101.087
6		147	101.047
7			102.105
8			100

## Sheet: Figure 2a
	RMP
	WT (n=30)					fNav1.7 (n=11)
	cells	Control	0.75 μM HpTx1			cells	Control	0.75 μM HpTx1
	1	-56	-50			1	-50	-44
	2	-48	-46			2	-49	-49
	3	-55	-56			3	-48	-47
	4	-49	-50			4	-44	-45
	5	-49	-50			5	-50	-47
	6	-48	-50			6	-42	-40
	7	-43	-38			7	-38	-38
	8	-48	-42			8	-48	-45
	9	-53	-48			9	-56	-54
	10	-48	-46			10	-65	-62
	11	-53	-50			11	-38	-36
	12	-50	-44			Mean	-48	-46.09
	13	-49	-49			Std. Deviation	7.836	7.327
	14	-48	-47			Std. Error of Mean	2.363	2.209
	15	-44	-45
	16	-42	-40
	17	-38	-38
	18	-48	-45
	19	-61	-64
	20	-56	-54
	21	-65	-62
	22	-38	-36
	23	-62	-60
	24	-47	-40
	25	-46	-43
	26	-54	-51
	27	-55	-54
	28	-45.5	-43.5
	29	-52.9	-51.5
	30	-60.8	-58.2
	Mean	-50.41	-48.37
	Std. Deviation	6.632	7.121
	Std. Error of Mean	1.211	1.3

## Sheet: Figure 2b
		Current threshold
		WT (n=30)						fNav1.7 (n=13)
		cells	Control	0.75 μM HpTx1				cells	Control	0.75 μM HpTx1
		1	40	20				1	40	20
		2	40	20				2	40	20
		3	60	60				3	60	60
		4	20	40				4	20	40
		5	40	20				5	40	20
		6	0	0				6	40	40
		7	0	20				7	20	20
		8	0	0				8	30	20
		9	20	20				9	20	20
		10	80	60				10	80	60
		11	60	40				11	60	40
		12	40	0				12	40	20
		13	40	20				13	40	20
		14	40	20				Mean	40.77	30.77
		15	20	20				Std. Deviation	17.54	15.53
		16	40	20				Std. Error of Mean	4.865	4.306
		17	60	60
		18	60	40
		19	20	20
		20	40	20
		21	40	40
		22	60	60
		23	40	40
		24	60	40
		25	60	40
		26	60	20
		27	80	60
		28	60	60
		29	20	40
		30	40	40
		Mean	41.33	32
		Std. Deviation	21.61	18.64
		Std. Error of Mean	3.946	3.404

## Sheet: Figure 2c
		Amplitude
		WT (n=30)						fNav1.7 (n=13)
		cells	Control	0.75 μM HpTx1				cells	Control	0.75 μM HpTx1
		1	105.6	111.6				1	119.2	118.2
		2	116.1	113.5				2	108	107
		3	123	117				3	132.9	129
		4	115.2	115.6				4	129.5	131.9
		5	115.29	114.8				5	135.8	125.5
		6	113.8	109.9				6	115.3	110.4
		7	115.29	113.8				7	121.6	121.6
		8	109.9	108.9				8	119.7	119.2
		9	104.5	101.5				9	126.5	124.1
		10	120.6	118.6				10	109.9	116.8
		11	116.3	114.3				11	108.94	105.03
		12	110.7	102.1				12	106.99	104.54
		13	124	124				13	108.45	113.38
		14	125	126				Mean	118.7	117.4
		15	114	115				Std. Deviation	10.09	8.986
		16	118	116.5				Std. Error of Mean	2.799	2.492
		17	109.6	109.9
		18	121	113
		19	131	127
		20	125	129
		21	128	128.5
		22	109.2	108.1
		23	116.8	116.5
		24	112.58	114.24
		25	124.12	124.2
		26	121.46	117.9
		27	127.7	127.6
		28	114.94	116.51
		29	116.58	119.23
		30	128.21	129.13
		Mean	117.8	116.8
		Std. Deviation	6.943	7.49
		Std. Error of Mean	1.268	1.367

## Sheet: Figure 2d
		control
	inject current (pA)	Mean	SEM	n
	0	0	0	15
	20	0.2	0.106904	15
	40	0.733333	0.153271	15
	60	1.33333	0.270214	15
	80	2.13333	0.559478	15
	100	2.2	0.677531	15
	120	3.26667	1.00222	15
	140	3.6	1.32306	15
		0.75 μM HpTx1
	inject current (pA)	Mean	SEM	n
	0	0	0	15
	20	0.666667	0.125988	15
	40	1.53333	0.400793	15
	60	2.66667	0.820375	15
	80	3.93333	1.35389	15
	100	4.53333	1.27938	15
	120	5.33333	1.62617	15
	140	5.33333	1.52336	15

[truncated: 33 more sheets: Figure 2e, Figure 2g, Figure 3a, Figure 3b, Figure 3e, Figure 3f, Figure 3g, Figure 3h, figure 3i, Figure 4a, Figure 4d, Figure 4e, Figure 4f, Figure 5a, Figure 5b, Figure 5c, Figure 5f, Figure 5g, Figure 5h, Figure 6c …]
